# Supplementary material for: Participation in a Voluntary Blood Donation Program as an Opportunity to Assess and Enhance Tetanus Immunity in Adult Blood Donors with an Outdated or Unknown Vaccination Status
Source: Vaccines (Basel). 2025 Aug 21;13(8):884. doi: 10.3390/vaccines13080884 (PMC12390347; doi:10.3390/vaccines13080884)
Supplement: Supplementary file 1 [file vaccines-13-00884-s001.zip]

Archive with 1 entries (1 files):
- vaccines-3769346-supplementary.pdf
